# Supplementary material for: Dbi1 is an oxidoreductase and an assembly chaperone for mitochondrial inner membrane proteins
Source: EMBO Rep. 2025 Jan 3;26(4):911–28. doi: 10.1038/s44319-024-00349-6 (PMC11850723; doi:10.1038/s44319-024-00349-6)
Supplement: Supplementary file 2 — Source data Fig. 1 [file 44319_2024_349_MOESM2_ESM.zip]

Archive with 16 entries (10 files):
- Fig 1/1A/
- Fig 1/1A/X link 87A5.tiff
- Fig 1/1B/
- Fig 1/1B/X link followed by pulldown.tiff
- Fig 1/1D/
- Fig 1/1D/Submito localisation.tiff
- Fig 1/1E/
- Fig 1/1E/Submito localisation after import.tiff
- Fig 1/1G/
- Fig 1/1G/Mitoprofile Aco Tim50.tiff
- Fig 1/1G/Mitoprofile Dbi1 Tim13.tiff
- Fig 1/1G/Mitoprofile Erv1 Cox2.tiff
- Fig 1/1G/Mitoprofile Mdj1 Pam17.tiff
- Fig 1/1G/Porin Tom40 Ssc1 Tim23 Tim14 Tim17 Phb2 new.tiff
- Fig 1/1H/
- Fig 1/1H/X link wt delta.tiff
