# Supplementary material for: Dbi1 is an oxidoreductase and an assembly chaperone for mitochondrial inner membrane proteins
Source: EMBO Rep. 2025 Jan 3;26(4):911–28. doi: 10.1038/s44319-024-00349-6 (PMC11850723; doi:10.1038/s44319-024-00349-6)
Supplement: Supplementary file 3 — Source data Fig. 2 [file 44319_2024_349_MOESM3_ESM.zip]

Archive with 18 entries (12 files):
- Fig 2/2A/
- Fig 2/2A/Co-IP wt Dbi1 Tim44 Tim17.tiff
- Fig 2/2A/Co-IP wt Tim14 Tim23.tiff
- Fig 2/2A/Co-IP wt Tim50.tiff
- Fig 2/2B/
- Fig 2/2B/Co-IP dbi1 Dbi1, Tim44, Tim17, Tim14.tif
- Fig 2/2B/Co-IP dbi1 Tim50 Tim23.tif
- Fig 2/2C/
- Fig 2/2C/Co-IP G112L.tiff
- Fig 2/2D/
- Fig 2/2D/Co-IP 23 down bound Dbi1.tiff
- Fig 2/2D/Co-IP 23 down bound Tim23 tim17.tiff
- Fig 2/2E/
- Fig 2/2E/Co-IP 23 down nb.tiff
- Fig 2/2F/
- Fig 2/2F/Mitoprofile wt 23down Dbi1 Tim50.tiff
- Fig 2/2F/Mitoprofile wt 23down Erv1 Yme1.tiff
- Fig 2/2F/Mitoprofile wt 23down Tim17 Tim23.tiff
