# Supplementary material for: Dbi1 is an oxidoreductase and an assembly chaperone for mitochondrial inner membrane proteins
Source: EMBO Rep. 2025 Jan 3;26(4):911–28. doi: 10.1038/s44319-024-00349-6 (PMC11850723; doi:10.1038/s44319-024-00349-6)
Supplement: Supplementary file 4 — Source data Fig. 3 [file 44319_2024_349_MOESM4_ESM.zip]

Archive with 22 entries (14 files):
- Fig 3/3B/
- Fig 3/3B/shift Dbi.tiff
- Fig 3/3C/
- Fig 3/3C/shift wt delta mia erv.tiff
- Fig 3/3C/shift wt delta tim13.tiff
- Fig 3/3C/shift wt delta Tim17 dbi.tiff
- Fig 3/3D/
- Fig 3/3D/shift Dbi Cys Dbi1.tiff
- Fig 3/3D/shift Dbi Cys Tim17 lower blott.tiff
- Fig 3/3E/
- Fig 3/3E/Co-IP Dbi1.tiff
- Fig 3/3E/Co-IP Tim17.tiff
- Fig 3/3F/
- Fig 3/3F/CHX Aco1 Tim23.tiff
- Fig 3/3F/CHX Tom40 Tim17.tiff
- Fig 3/3G/
- Fig 3/3G/Import and shift Tim17.tiff
- Fig 3/3H/
- Fig 3/3H/shift G112L Dbi1.tiff
- Fig 3/3H/shift G112L Tim17.tiff
- Fig 3/3I/
- Fig 3/3I/shift 23 down Dbi1 and Tim17.tiff
