# Supplementary material for: Dbi1 is an oxidoreductase and an assembly chaperone for mitochondrial inner membrane proteins
Source: EMBO Rep. 2025 Jan 3;26(4):911–28. doi: 10.1038/s44319-024-00349-6 (PMC11850723; doi:10.1038/s44319-024-00349-6)
Supplement: Supplementary file 5 — Source data Fig. 4 [file 44319_2024_349_MOESM5_ESM.zip]

Archive with 16 entries (9 files):
- Fig 4/4B/
- Fig 4/4B/Import and shift Tim22.tiff
- Fig 4/4C/
- Fig 4/4C/Tim22 oxidation state wt and delta dbi1_with labels.tif
- Fig 4/4D/
- Fig 4/4D/Tim22 oxidation state Dbi1 Cys mut.tiff
- Fig 4/4E/
- Fig 4/4E/Drop Dilution Glucose Pam17 Dbi1.Tif
- Fig 4/4E/Drop Dilution Lactate Pam17 dbi1.Tif
- Fig 4/4F/
- Fig 4/4F/5FoA Pam17Tim17.Tif
- Fig 4/4G/
- Fig 4/4G/Drop Dilution Glucose dbi1 tim18 .Tif
- Fig 4/4G/drop dilution lactate dbi1 tim18.Tif
- Fig 4/4H/
- Fig 4/4H/5FoA Tim18Tim22.Tif
