# Supplementary material for: Dbi1 is an oxidoreductase and an assembly chaperone for mitochondrial inner membrane proteins
Source: EMBO Rep. 2025 Jan 3;26(4):911–28. doi: 10.1038/s44319-024-00349-6 (PMC11850723; doi:10.1038/s44319-024-00349-6)
Supplement: Supplementary file 6 — Source data Fig. 5 [file 44319_2024_349_MOESM6_ESM.zip]

Archive with 4 entries (3 files):
- Fig 5/A/
- Fig 5/A/shift wt delta Cox20.tiff
- Fig 5/A/shift wt delta Qcr6.tiff
- Fig 5/A/shift wt delta Rip1.tiff
